# Supplementary material for: Cell-Autonomous and Non-Cell-Autonomous Regulation of a Feeding State-Dependent Chemoreceptor Gene via MEF-2 and bHLH Transcription Factors
Source: PLoS Genet. 2016 Aug 3;12(8):e1006237. doi: 10.1371/journal.pgen.1006237 (PMC4972359; doi:10.1371/journal.pgen.1006237)
Supplement: S1 Table — A search of possible MXL-3 and HLH-3 binding sites present in promoter sequences of insulin-like peptide genes using Lasagna 2.0 (http://biogrid-lasagna.engr.uconn.edu/lasagna_search/) with a cut-off value of P<0.01. (XLSX) [file pgen.1006237.s011.xlsx]

## Sheet: LASAGNA-Search-results.tsv
Supplemental Table 1: LASAGNA search for MXL-3 and HLH-30 binding sites in insulin-like peptide promoter sequences
http://biogrid-lasagna.engr.uconn.edu/lasagna_search/
Cutt-off P-value: 0.01
Name	Sequence	Position	Strain	Score	p-value	E-value
gi|392973747:10436284-10436783 Caenorhabditis elegans chromosome IV, complete sequence	ins-1 NM_069525
none
gi|392973738:5988062-5988561 Caenorhabditis elegans chromosome II, complete sequence	ins-2 NM_062793
none
gi|392973738:c5991136-5990637 Caenorhabditis elegans chromosome II, complete sequence	ins-3 NM_062794
MXL-3(UP00367.MXL-3.primary)	TTTACAACGTGCAACT	217	+	7.5	0.00045	0.218
HLH-30(UP00365.HLH-30.primary)	GTCGTCAGGTGACAATG	279	-	9.96	0.000225	0.109
HLH-30(UP00365.HLH-30.primary)	ATTGTCACCTGACGACG	280	+	9.21	0.000275	0.133
gi|392973738:5995920-5996419 Caenorhabditis elegans chromosome II, complete sequence	ins-4 NM_062795
HLH-30(UP00365.HLH-30.primary)	TATTTCACATGATTTTA	100	+	10.72	0.0002	0.097
HLH-30(UP00365.HLH-30.primary)	AAAATCATGTGAAATAA	99	-	8.4	0.000425	0.206
gi|392973738:5998008-5998507 Caenorhabditis elegans chromosome II, complete sequence	ins-5 NM_062796
MXL-3(UP00367.MXL-3.primary)	TTTGCCACCTGCTTTA	388	+	5.5	0.00095	0.46
gi|392973738:6000017-6000516 Caenorhabditis elegans chromosome II, complete sequence	ins-6 NM_062797
MXL-3(UP00367.MXL-3.primary)	CGTGGCACGTGGCTTA	290	+	11.87	2.5e-05	0.0121
HLH-30(UP00365.HLH-30.primary)	CGTGGCACGTGGCTTAC	290	+	9.61	0.00025	0.121
HLH-30(UP00365.HLH-30.primary)	TAAGCCACGTGCCACGC	289	-	9.21	0.000275	0.133
gi|392973747:c9683259-9682760 Caenorhabditis elegans chromosome IV, complete sequence	ins-7 NM_001268488
none
gi|392973747:c9682854-9682355 Caenorhabditis elegans chromosome IV, complete sequence	ins-7 NM_001268489
none
gi|392973747:c9681424-9680925 Caenorhabditis elegans chromosome IV, complete sequence	ins-8 NM_001268486
MXL-3(UP00367.MXL-3.primary)	CTTATCACGTTTGTTA	464	-	5.54	0.0009	0.44
MXL-3(UP00367.MXL-3.primary)	TTTTCCACATTTTTGA	220	-	5.36	0.001	0.48
gi|392973747:c9681182-9680683 Caenorhabditis elegans chromosome IV, complete sequence	ins-8 NM_001268487
MXL-3(UP00367.MXL-3.primary)	CTTATCACGTTTGTTA	222	-	5.54	0.0009	0.44
gi|392976478:c8867037-8866538 Caenorhabditis elegans chromosome X, complete sequence	ins-9 NM_001029191
MXL-3(UP00367.MXL-3.primary)	CGTAACATGTTGTTTT	176	+	8.38	0.00025	0.121
gi|392973745:14033543-14034042 Caenorhabditis elegans chromosome V, complete sequence	ins-10 NM_001028954
HLH-30(UP00365.HLH-30.primary)	GGAATCACGAGATTCAG	293	-	11.46	0.000175	0.085
HLH-30(UP00365.HLH-30.primary)	TGAATCTCGTGATTCCA	294	+	10.35	0.0002	0.097
gi|392973738:5556294-5556793 Caenorhabditis elegans chromosome II, complete sequence	ins-11 NM_062670
HLH-30(UP00365.HLH-30.primary)	CTAATCACATAACCTAC	236	+	7.68	0.000675	0.33
gi|392973738:5554162-5554661 Caenorhabditis elegans chromosome II, complete sequence	ins-12 NM_001026792
none
gi|392973738:c5545284-5544785 Caenorhabditis elegans chromosome II, complete sequence	ins-13 NM_001026791
none
gi|392973738:c6746220-6745721 Caenorhabditis elegans chromosome II, complete sequence	ins-14 NM_001026982
MXL-3(UP00367.MXL-3.primary)	TAAAACACGGGGATTA	295	-	6.8	0.00055	0.267
gi|392973738:c6745140-6744641 Caenorhabditis elegans chromosome II, complete sequence	ins-15 NM_001026983
none
gi|392976480:c2061397-2060898 Caenorhabditis elegans chromosome III, complete sequence	ins-16 NM_001027670
none
gi|392976480:c4477940-4477441 Caenorhabditis elegans chromosome III, complete sequence	ins-17 NM_065510
HLH-30(UP00365.HLH-30.primary)	AATTTCATGTGAGAAAC	190	+	7.49	0.000775	0.38
gi|392973735:8147050-8147549 Caenorhabditis elegans chromosome I, complete sequence	ins-18 NM_059830
HLH-30(UP00365.HLH-30.primary)	GAATTCACATGATGTCA	205	-	8.08	0.000575	0.278
gi|392973738:c3126894-3126395 Caenorhabditis elegans chromosome II, complete sequence	ins-19 NM_001027168
none
gi|392973738:6010386-6010885 Caenorhabditis elegans chromosome II, complete sequence	ins-20 NM_001027358
none
gi|392976480:10023265-10023764 Caenorhabditis elegans chromosome III, complete sequence	ins-21 NM_066821
none
gi|392976480:10025761-10026260 Caenorhabditis elegans chromosome III, complete sequence	ins-22 NM_066822
MXL-3(UP00367.MXL-3.primary)	TTGAATACGTGGGTTT	173	-	5.96	0.00075	0.36
gi|392976480:10027726-10028225 Caenorhabditis elegans chromosome III, complete sequence	ins-23 NM_066823
MXL-3(UP00367.MXL-3.primary)	TATCACACATGTGTAT	144	+	6.46	0.0006	0.291
HLH-30(UP00365.HLH-30.primary)	CGTGTCGTGTGACAAAC	107	-	9.02	0.000275	0.133
HLH-30(UP00365.HLH-30.primary)	TGAATCAGGTGTTCTTC	166	+	7.6	0.0007	0.34
gi|392973735:c14032092-14031593 Caenorhabditis elegans chromosome I, complete sequence	ins-24 NM_061042
none
gi|392973735:14019902-14020401 Caenorhabditis elegans chromosome I, complete sequence	ins-25 NM_001026678
MXL-3(UP00367.MXL-3.primary)	TATAACTCATGTTCTA	140	+	7.02	0.0005	0.242
gi|392973735:c14038203-14037704 Caenorhabditis elegans chromosome I, complete sequence	ins-26 NM_061044
MXL-3(UP00367.MXL-3.primary)	GTTGCCACATTTTTTA	55	+	5.88	0.0008	0.39
gi|392973735:14026793-14027292 Caenorhabditis elegans chromosome I, complete sequence	ins-27 NM_001026676
MXL-3(UP00367.MXL-3.primary)	ATTGCCATATGTTTCT	77	+	5.65	0.0009	0.44
gi|392973735:c14013730-14013231 Caenorhabditis elegans chromosome I, complete sequence	ins-28 NM_001026679
none
gi|392973735:14018346-14018845 Caenorhabditis elegans chromosome I, complete sequence	ins-29 NM_001026675
none
gi|392973735:c14036478-14035979 Caenorhabditis elegans chromosome I, complete sequence	ins-30 NM_061043
none
gi|392973738:3126594-3127093 Caenorhabditis elegans chromosome II, complete sequence	ins-31 NM_062053
HLH-30(UP00365.HLH-30.primary)	CCGATCACGAGCTGATC	362	+	7.64	0.000675	0.33
gi|392973738:c3803771-3803272 Caenorhabditis elegans chromosome II, complete sequence	ins-32 NM_062254
MXL-3(UP00367.MXL-3.primary)	GACACCACGCGTGTTT	76	+	5.75	0.00085	0.41
gi|392973735:c13639742-13639243 Caenorhabditis elegans chromosome I, complete sequence	ins-33 NM_060988
none
gi|392973747:14106111-14106610 Caenorhabditis elegans chromosome IV, complete sequence	ins-34 NM_070301
none
gi|392973745:20375059-20375558 Caenorhabditis elegans chromosome V, complete sequence	ins-35 NM_075525
none
gi|392973735:c11215533-11215034 Caenorhabditis elegans chromosome I, complete sequence	ins-36 NM_001264650, ins-36 NM_001264651
MXL-3(UP00367.MXL-3.primary)	TATAACACATAGTTTT	196	-	5.28	0.001	0.48
gi|392973738:c13836039-13835540 Caenorhabditis elegans chromosome II, complete sequence	ins-37 NM_064501
none
gi|392973738:5530034-5530533 Caenorhabditis elegans chromosome II, complete sequence	ins-38 NM_001026793
MXL-3(UP00367.MXL-3.primary)	ACTACCACGAGGAAGT	54	+	6.99	0.000525	0.255
gi|392976478:c1344802-1344303 Caenorhabditis elegans chromosome X, complete sequence	ins-39 NM_075846
none
